# Supplementary material for: Quality Evaluation of Shiitake Blanched and Centrifuged Broths as Functional Instant Drinks
Source: Foods. 2023 Aug 1;12(15):2925. doi: 10.3390/foods12152925 (PMC10418950; doi:10.3390/foods12152925)
Supplement: Supplementary file 1 [file foods-12-02925-s001.zip]

Archive with 1 entries (1 files):
- foods-2496019-supplementary.pdf
